# Supplementary material for: CaMKII Neurons in the Dentate Gyrus Are Involved in Regulating Cognitive Impairment in Mice Induced by Stress Caused by Violence
Source: Int J Mol Sci. 2025 Dec 25;27(1):226. doi: 10.3390/ijms27010226 (PMC12785653; doi:10.3390/ijms27010226)
Supplement: Supplementary file 1 [file ijms-27-00226-s001.zip]

Archive with 1 entries (1 files):
- ijms-4015670-supplementary.pdf
